# Supplementary material for: Hierarchical Nanoflowers of MgFe2O4, Bentonite and B-,P- Co-Doped Graphene Oxide as Adsorbent and Photocatalyst: Optimization of Parameters by Box–Behnken Methodology
Source: Int J Mol Sci. 2022 Aug 26;23(17):9678. doi: 10.3390/ijms23179678 (PMC9455985; doi:10.3390/ijms23179678)
Supplement: Supplementary file 1 [file ijms-23-09678-s001.zip]

Archive with 1 entries (1 files):
- ijms-1867449-supplementary.pdf
